# Supplementary material for: COVID-19 in persons aged 70+ in an early affected German district: Risk factors, mortality and post-COVID care needs—A retrospective observational study of hospitalized and non-hospitalized patients
Source: PLoS One. 2021 Jun 18;16(6):e0253154. doi: 10.1371/journal.pone.0253154 (PMC8213147; doi:10.1371/journal.pone.0253154)
Supplement: S1 File — Raw data of all 256 patients. (XLSX) [file pone.0253154.s002.xlsx]

## Sheet: S2
age in years	sex 1 = female 2= male	inpatient treatment 0 = no 1 = yes	death 0 = no 1 = yes	COVID-specific symptoms 0 = no 1 = yes 9 = missing data	care needs 0= no 1 = yes 9 = missing data
84	2	0	0	9	9
80	1	0	0	9	9
83	1	0	0	1	9
79	1	0	0	9	9
73	2	0	0	9	9
73	2	0	0	9	9
78	1	0	0	1	9
79	1	0	0	9	9
81	1	0	0	9	9
84	2	0	0	9	9
85	1	0	0	9	9
87	1	0	0	0	9
88	1	0	0	9	9
78	2	0	1	9	1
77	2	0	1	0	1
93	2	0	1	0	1
81	1	0	1	1	1
89	1	0	1	0	1
90	1	0	1	0	1
91	1	0	1	1	1
91	1	0	1	0	1
92	1	0	1	1	1
93	2	0	1	1	1
95	1	0	1	1	1
87	1	0	0	9	1
82	1	0	0	1	1
91	1	0	0	1	1
76	2	0	0	0	1
78	1	0	0	1	1
80	1	0	0	0	1
81	2	0	0	0	1
82	1	0	0	0	1
83	2	0	0	0	1
87	1	0	0	0	1
87	1	0	0	0	1
88	2	0	0	0	1
91	1	0	0	1	1
91	2	0	0	0	1
91	1	0	0	0	1
92	1	0	0	0	1
92	1	0	0	0	1
93	1	0	0	0	1
94	1	0	0	0	1
96	2	0	0	1	1
70	1	0	0	0	1
79	1	0	0	1	1
79	1	0	0	0	1
79	2	0	0	1	1
81	1	0	0	0	1
82	2	0	0	1	1
87	1	0	0	0	1
87	1	0	0	0	1
88	1	0	0	1	1
89	2	0	0	1	1
89	1	0	0	0	1
89	1	0	0	0	1
91	1	0	0	0	1
94	1	0	0	1	1
96	1	0	0	0	1
99	1	0	0	0	1
102	1	0	0	0	1
70	1	0	0	1	1
71	1	0	0	1	1
79	1	0	0	9	1
79	2	0	0	1	1
80	1	0	0	1	1
81	1	0	0	0	1
81	1	0	0	1	1
82	1	0	0	1	1
84	1	0	0	0	1
86	1	0	0	1	1
86	1	0	0	0	1
87	2	0	0	1	1
88	1	0	0	1	1
88	1	0	0	1	1
89	1	0	0	1	1
89	1	0	0	0	1
89	1	0	0	1	1
92	1	0	0	1	1
93	1	0	0	1	1
95	1	0	0	0	1
98	1	0	0	0	1
91	1	0	0	1	1
82	2	0	1	1	0
83	2	0	1	0	0
78	1	0	1	1	0
77	1	0	0	9	0
82	2	0	0	0	0
75	1	0	0	1	0
84	2	0	0	1	0
71	1	0	0	1	0
72	2	0	0	1	0
79	1	0	0	1	0
83	1	0	0	1	0
87	1	0	0	0	0
70	1	0	0	1	0
70	1	0	0	1	0
70	2	0	0	1	0
72	2	0	0	1	0
73	1	0	0	1	0
74	2	0	0	1	0
75	2	0	0	1	0
75	1	0	0	1	0
75	2	0	0	1	0
78	2	0	0	1	0
80	2	0	0	1	0
80	1	0	0	1	0
82	1	0	0	1	0
83	1	0	0	1	0
93	1	0	0	0	0
70	2	0	0	1	0
70	1	0	0	1	0
70	2	0	0	1	0
70	1	0	0	1	0
71	2	0	0	1	0
71	2	0	0	1	0
71	2	0	0	1	0
72	2	0	0	1	0
72	1	0	0	1	0
73	1	0	0	1	0
75	1	0	0	1	0
75	1	0	0	1	0
75	2	0	0	1	0
75	1	0	0	1	0
76	1	0	0	1	0
77	1	0	0	1	0
77	2	0	0	1	0
77	2	0	0	1	0
78	1	0	0	1	0
78	2	0	0	1	0
79	1	0	0	1	0
79	2	0	0	1	0
79	1	0	0	1	0
79	2	0	0	1	0
80	1	0	0	1	0
80	1	0	0	1	0
81	1	0	0	1	0
81	1	0	0	1	0
81	2	0	0	1	0
82	1	0	0	1	0
83	2	0	0	1	0
84	1	0	0	1	0
86	1	0	0	1	0
88	2	0	0	9	0
90	1	0	0	1	0
77	2	0	0	1	0
76	2	0	0	1	0
85	1	1	1	1	1
76	2	1	1	1	1
89	1	1	1	1	1
96	2	1	1	1	1
83	1	1	1	1	1
85	2	1	1	1	1
84	1	1	1	1	1
87	1	1	1	1	1
87	2	1	1	1	1
88	2	1	1	1	1
92	2	1	1	1	1
86	2	1	1	1	1
83	1	1	1	1	1
83	1	1	1	1	1
76	1	1	1	1	1
80	1	1	0	1	1
86	1	1	0	1	1
76	1	1	0	1	1
76	2	1	0	1	1
84	1	1	0	1	1
78	1	1	0	1	1
92	1	1	0	1	1
78	2	1	0	1	1
96	1	1	0	1	1
78	1	1	0	1	1
94	1	1	0	1	1
82	1	1	0	1	1
77	1	1	0	1	1
94	2	1	0	1	1
94	1	1	0	1	1
91	1	1	0	1	1
88	1	1	0	1	1
88	1	1	0	1	1
85	1	1	1	1	0
81	2	1	1	1	0
89	2	1	1	1	0
88	1	1	1	1	0
88	2	1	1	1	0
86	1	1	1	1	0
86	2	1	1	1	0
86	2	1	1	1	0
83	2	1	1	1	0
82	2	1	1	1	0
79	1	1	1	1	0
79	2	1	1	1	0
78	2	1	1	1	0
77	2	1	1	1	0
76	2	1	1	1	0
74	2	1	1	1	0
72	2	1	1	1	0
79	1	1	0	1	0
70	2	1	0	1	0
77	2	1	0	1	0
86	1	1	0	1	0
81	1	1	0	1	0
85	2	1	0	1	0
81	2	1	0	1	0
81	2	1	0	1	0
86	2	1	0	1	0
81	2	1	0	1	0
86	2	1	0	1	0
76	1	1	0	1	0
86	2	1	0	1	0
88	2	1	0	1	0
88	1	1	0	1	0
80	2	1	0	1	0
92	1	1	0	1	0
83	2	1	0	1	0
83	2	1	0	1	0
91	1	1	0	1	0
87	1	1	0	1	0
87	2	1	0	1	0
86	2	1	0	1	0
85	2	1	0	1	0
84	2	1	0	1	0
84	2	1	0	1	0
84	2	1	0	1	0
83	2	1	0	1	0
83	2	1	0	1	0
82	1	1	0	1	0
81	2	1	0	1	0
81	1	1	0	1	0
81	2	1	0	1	0
81	1	1	0	1	0
80	2	1	0	1	0
80	1	1	0	1	0
80	2	1	0	1	0
80	2	1	0	1	0
80	1	1	0	1	0
79	1	1	0	1	0
79	1	1	0	1	0
78	2	1	0	1	0
77	2	1	0	1	0
77	1	1	0	1	0
76	1	1	0	1	0
76	1	1	0	1	0
75	2	1	0	1	0
75	2	1	0	1	0
75	2	1	0	1	0
75	2	1	0	1	0
73	1	1	0	1	0
73	2	1	0	1	0
73	2	1	0	1	0
72	1	1	0	1	0
72	1	1	0	1	0
71	1	1	0	1	0
71	2	1	0	1	0
71	2	1	0	1	0
70	2	1	0	1	0
