# Supplementary material for: COVID-19 in persons aged 70+ in an early affected German district: Risk factors, mortality and post-COVID care needs—A retrospective observational study of hospitalized and non-hospitalized patients
Source: PLoS One. 2021 Jun 18;16(6):e0253154. doi: 10.1371/journal.pone.0253154 (PMC8213147; doi:10.1371/journal.pone.0253154)
Supplement: S2 File — Raw data of all 109 inpatients. (XLSX) [file pone.0253154.s003.xlsx]

## Sheet: Inpatient_treatment
age in years	sex 0 = male 1= female	pre-COVID care needs 1= nursing home 2 = living at home, self-sufficiently 3= living at home with 24h-care 4= living at home with outpatient care service	discharge 1=nursing home 2=home environment 3=rehabilitation 4= short-term care 5 = other hospital 6 = death	cause of death 1=respiratory insufficiency 2=multiorgan failure 3=thromboembolic events 4 = acute renal failure	rejection of intensive therapy 0 = no 1 = yes	number of drugs at admission	number of comorbidities	dementia 0 = no 1 = yes	chronic heart failure 0 = no 1 = yes	arterial hypertension 0 = no 1 = yes	COPD or asthma 0 = no 1 = yes	malignant pre-existing conditions 0 = no 1 = yes	diabetes mellitus 0 = no 1 = yes	fever 0 = no 1 = yes	dyspnoea 0 = no 1 = yes	cough 0 = no 1 = yes	gastrointestinal 0 = no 1 = yes	pain 0 = no 1 = yes
88	1	1	1		1	13	3	1	0	1	0	0	1	1	0	1	0	1
84	1	1	1		1	3	1	1	0	0	0	0	0	1	0	0	0	0
78	1	1	1		1	6	4	1	1	1	0	0	1	0	1	0	1	0
78	0	1	1		0	9	3	1	0	1	0	0	1	1	1	0	0	0
96	1	1	1		1	10	5	0	1	1	1	0	1	0	1	0	0	0
94	0	1	1		1	12	2	0	0	1	0	1	0	0	0	0	0	0
92	1	1	1		1	8	0	0	0	0	0	0	0	1	0	1	0	0
91	1	1	1		0	7	2	0	0	1	0	1	0	0	0	0	0	0
88	1	1	1		1	11	5	0	0	1	1	1	1	0	1	0	0	0
76	1	1	1		1	7	1	0	0	1	0	0	0	1	1	1	0	0
76	0	1	1		1	7	0	0	0	0	0	0	0	0	1	0	0	0
96	0	1	6	1	1	8	2	1	0	1	0	0	0	1	0	1	0	0
92	0	1	6	2	0	5	3	1	0	1	0	1	0	1	0	0	0	0
87	1	1	6	1	1	9	3	1	1	1	0	0	0	1	0	1	0	0
87	0	1	6	1	1	4	2	1	0	1	0	0	0	1	1	1	0	0
86	0	1	6	2	1	2	1	1	0	0	0	0	0	0	0	0	1	0
85	0	1	6	1	1	3	3	1	1	1	0	0	0	1	1	1	0	0
84	1	1	6	4	1	9	3	1	0	1	0	0	1	0	0	0	1	0
83	1	1	6	1	1	7	2	1	0	1	0	0	0	1	0	0	1	0
83	1	1	6	2	0	17	2	1	0	1	0	0	0	0	1	1	0	0
76	0	1	6	1	1	5	2	1	0	1	0	0	0	1	0	1	1	0
76	1	1	6	2	0	9	5	1	1	1	0	1	1	1	1	1	0	0
89	1	1	6	1	1	11	5	0	1	1	1	0	1	1	0	0	1	0
85	1	1	6	1	1	13	2	0	0	1	0	0	1	1	1	1	0	0
87	1	2	5		0	1	1	0	0	1	0	0	0	0	0	1	1	0
72	1	2	5		0	2	1	0	0	1	0	0	0	1	1	1	1	0
81	0	2	3		1	9	1	0	0	1	0	0	0	1	1	0	1	1
87	0	2	3		0	5	2	0	1	1	0	0	0	0	1	1	0	0
86	0	2	3		0	2	1	0	0	1	0	0	0	1	1	1	0	0
82	1	2	3		0	4	1	0	0	1	0	0	0	1	1	1	1	0
81	1	2	3		0	5	5	0	0	1	1	1	0	1	1	1	1	0
78	0	2	3		0	4	1	0	0	1	0	0	0	1	1	1	1	0
76	1	2	3		0	4	1	0	0	1	0	0	0	1	0	0	1	0
73	0	2	3		0	9	2	0	0	1	0	0	1	1	0	0	0	0
83	0	2	2		1	5	3	1	0	1	0	1	0	1	0	0	1	1
86	0	2	2		0	2	1	0	0	1	0	0	0	0	1	1	1	1
85	0	2	2		0	8	2	0	0	1	0	0	1	0	1	1	0	1
83	0	2	2		0	3	1	0	0	1	0	0	0	1	1	1	0	1
81	0	2	2		0	11	1	0	0	1	0	0	0	1	1	1	0	1
80	0	2	2		0	9	3	0	1	1	0	0	1	1	1	1	0	1
79	1	2	2		0	6	1	0	0	1	0	0	0	0	0	1	1	1
75	0	2	2		0	4	2	0	0	0	1	0	0	1	1	0	0	1
71	1	2	2		0	1	0	0	0	0	0	0	0	0	1	1	1	1
71	0	2	2		0	6	1	0	0	0	0	0	1	1	1	1	0	1
70	0	2	2		1	14	4	0	1	1	1	0	0	0	1	1	1	1
84	0	2	2		0	4	2	1	0	1	0	0	0	0	0	1	0	0
83	0	2	2		0	8	2	1	0	1	0	0	0	1	0	0	0	0
83	0	2	2		0	6	2	1	0	1	0	0	0	1	0	0	0	0
81	1	2	2		0	4	2	1	0	1	0	0	0	1	1	0	0	0
77	0	2	2		1	13	3	1	1	1	0	0	0	1	0	1	1	0
92	1	2	2		1	0	0	0	0	0	0	0	0	1	0	0	0	0
91	1	2	2		0	6	2	0	1	1	0	0	0	0	0	1	0	0
85	0	2	2		1	0	2	0	0	1	0	1	0	1	1	0	0	0
84	0	2	2		0	5	2	0	0	0	1	0	0	1	1	0	1	0
84	0	2	2		0	6	1	0	0	1	0	0	0	0	0	0	1	0
81	0	2	2		0	4	2	0	0	1	0	0	1	0	1	1	1	0
81	1	2	2		0	1	0	0	0	0	0	0	0	1	0	0	1	0
81	0	2	2		0	8	1	0	0	1	0	0	0	0	1	1	0	0
81	0	2	2		0	2	2	0	0	1	0	0	1	0	0	1	0	0
80	1	2	2		0	9	1	0	0	0	0	0	1	0	1	0	0	0
80	0	2	2		0	7	1	0	0	1	0	0	0	1	1	1	0	0
80	0	2	2		0	6	2	0	0	1	0	1	0	1	1	0	0	0
80	1	2	2		0	5	1	0	0	1	0	0	0	1	0	1	0	0
79	1	2	2		1	5	2	0	0	1	0	1	0	1	0	0	1	0
79	1	2	2		0	6	2	0	0	1	0	1	0	0	1	1	0	0
77	0	2	2		0	9	2	0	0	1	0	0	1	1	0	1	1	0
77	1	2	2		0	7	0	0	0	0	0	0	0	0	1	1	0	0
76	1	2	2		0	3	2	0	0	1	0	1	0	1	0	1	1	0
76	1	2	2		0	3	0	0	0	0	0	0	0	1	1	1	1	0
75	0	2	2		0	15	2	0	0	1	0	0	1	0	0	0	0	0
75	0	2	2		0	7	1	0	0	1	0	0	0	0	0	0	0	0
75	0	2	2		0	1	0	0	0	0	0	0	0	1	1	0	0	0
73	1	2	2		0	0	1	0	0	1	0	0	0	1	0	1	1	0
73	0	2	2		0	3	1	0	0	1	0	0	0	1	1	0	0	0
72	1	2	2		0	1	0	0	0	0	0	0	0	1	1	0	1	0
71	0	2	2		0	7	3	0	0	1	0	1	1	0	0	1	0	0
70	0	2	2		0	5	0	0	0	0	0	0	0	0	1	1	0	0
86	0	2	1		1	6	3	1	0	1	0	0	1	1	1	0	1	1
86	1	2	1		1	10	3	1	1	1	0	0	0	1	1	1	0	1
88	1	2	1		0	6	3	1	1	1	0	0	0	1	0	1	1	0
86	0	2	1		0	7	3	1	0	1	0	1	0	1	0	1	0	0
88	0	2	1		1	6	3	0	0	0	1	1	0	1	1	0	0	0
80	0	2	1		1	5	3	0	1	1	0	1	0	0	0	0	0	0
76	0	2	6	2	0	9	2	0	0	1	0	0	1	1	1	0	0	1
86	0	2	6	2	0	7	5	1	0	1	1	1	0	1	1	0	0	0
81	0	2	6	3	0	7	4	1	1	1	0	0	1	1	0	0	1	0
77	0	2	6	1	1	9	3	1	0	1	0	0	1	1	0	0	0	0
89	0	2	6	1	1	9	4	0	1	1	1	0	0	1	1	1	0	0
88	1	2	6	1	0	6	2	0	0	1	0	0	1	1	1	1	1	0
88	0	2	6	2	0	5	2	0	0	1	0	1	0	1	0	1	0	0
86	1	2	6	1	0	2	1	0	0	1	0	0	0	1	1	1	1	0
86	0	2	6	2	0	2	1	0	0	1	0	0	0	1	1	0	0	0
85	1	2	6	1	1	5	2	0	0	1	0	1	0	1	1	1	1	0
83	0	2	6	2	1	15	2	0	0	1	0	0	1	0	0	1	0	0
79	1	2	6	2	0	9	4	0	0	1	1	1	0	0	0	0	1	0
79	0	2	6	2	0	4	1	0	0	1	0	0	0	1	1	1	0	0
78	0	2	6	2	0	12	2	0	0	1	0	0	1	1	1	1	0	0
74	0	2	6	1	0	6	1	0	1	0	0	0	0	1	1	1	0	0
72	0	2	6	2	0	8	2	0	0	1	0	1	0	1	1	1	1	0
82	0	2	2	2	0	3	1	0	0	1	0	0	0	1	0	0	1	1
78	1	3	2		1	16	5	0	1	1	1	0	0	0	1	1	0	0
77	1	3	4		1	10	2	0	0	1	0	0	1	0	0	0	0	0
88	0	3	6	1	1	6	3	1	1	1	0	0	0	1	1	1	0	0
80	1	4	2		1	9	4	0	1	1	1	0	0	1	1	1	0	1
94	1	4	2		1	5	2	0	0	1	0	1	0	1	0	1	0	0
94	1	4	2		1	3	2	0	1	1	0	0	0	0	1	0	0	0
82	1	4	2		0	9	2	0	0	1	0	0	1	0	0	1	1	0
86	1	4	4		0	12	2	0	0	1	0	0	1	1	1	1	0	0
83	1	4	6	3	1	10	5	1	1	1	0	1	1	1	0	0	0	0
