# Supplementary material for: COVID-19 in persons aged 70+ in an early affected German district: Risk factors, mortality and post-COVID care needs—A retrospective observational study of hospitalized and non-hospitalized patients
Source: PLoS One. 2021 Jun 18;16(6):e0253154. doi: 10.1371/journal.pone.0253154 (PMC8213147; doi:10.1371/journal.pone.0253154)
Supplement: S3 File — Raw data of residents tested positive for SARS-CoV-2 in a screening intervention in all nursing homes of the district. (XLSX) [file pone.0253154.s004.xlsx]

## Sheet: Tabelle1
age in years	sex 1 = female 2 = male	COVID-spezific symptoms 0=no 1= yes	death 0=no 1=yes	hospital 0=no 1=yes
85	2	1	1	1
83	1	1	1	1
78	2	1	1	0
91	1	1	0	0
82	1	1	0	0
96	1	0	0	0
88	1	1	0	0
79	1	1	0	0
94	1	1	0	0
102	1	0	0	0
79	1	0	0	0
82	2	1	0	0
89	1	0	0	0
81	1	0	0	0
87	1	0	0	0
89	2	1	1	0
92	1	0	0	0
96	2	1	0	0
94	1	0	0	0
87	1	0	0	0
88	2	0	0	1
87	1	0	0	0
88	1	1	1	0
78	1	1	0	0
80	1	0	0	0
91	2	0	0	0
91	1	0	1	0
82	1	0	0	0
79	2	1	0	0
94	2	1	0	1
77	2	0	0	0
81	2	0	0	0
93	2	0	1	0
92	1	0	0	0
83	2	0	0	0
93	1	0	0	0
92	1	1	0	1
87	1	1	0	0
70	1	1	0	0
88	1	1	0	0
